# Supplementary material for: Enhancement of Macrophage Immunity against Chlamydial Infection by Natural Killer T Cells
Source: Cells. 2024 Jan 11;13(2):133. doi: 10.3390/cells13020133 (PMC10813948; doi:10.3390/cells13020133)
Supplement: Supplementary file 1 [file cells-13-00133-s001.zip]

Archive with 1 entries (1 files):
- cells-2747034-supplementary.jpg
